# Supplementary material for: NAC transcription factor family genes are differentially expressed in rice during infections with Rice dwarf virus, Rice black-streaked dwarf virus, Rice grassy stunt virus, Rice ragged stunt virus, and Rice transitory yellowing virus
Source: Front Plant Sci. 2015 Sep 9;6:676. doi: 10.3389/fpls.2015.00676 (PMC4563162; doi:10.3389/fpls.2015.00676)
Supplement: Supplementary file 4 [file Table2.XLS]

## Sheet: Sheet1
Table S2. Data analysis and P value of RDV-O and RTYV virus infections (for an exmple).
RDV-O
NAC locus	ID	GB_ACC	Probe name	Adj p value	V1	V2	V3	Median	C1	C2	C3	Median	Fold
LOC_Os01g09550	21052	AK121339	R5_c01_00741_R	0.024331	6.32886	6.34023	7.35869	6.34023	6.71256	6.76887	7.9911	6.76887	-0.428632
LOC_Os01g15640	17633	AK102808	R5_c01_01244_R	0.0431284	13.5635	13.886	13.8432	13.8432	13.2271	13.2115	13.4276	13.2271	0.616064
LOC_Os01g23710	14751	AK066107	R5_c01_01751_R	0.0449384	11.0741	10.9268	11.6568	11.0741	10.9246	10.6306	11.3177	10.9246	0.149494
LOC_Os01g48130	39296	AK102794	R5_c01_03300_R	0.00287515	11.6211	11.8739	11.5587	11.6211	12.0788	12.3549	12.1052	12.1052	-0.484088
LOC_Os01g66490	2997	AK102902	R5_c01_04913_F	0.00494063	7.69969	8.14432	8.84216	8.14432	7.95264	8.36043	9.11849	8.36043	-0.216109
LOC_Os01g71790	1420	AK071060	R5_c01_05341_F	0.00886776	13.026	13.2593	13.4368	13.2593	12.8671	13.0563	13.286	13.0563	0.202963
LOC_Os02g38130	39593	AK121953	R5_c02_08338_R	0.0179927	7.61907	8.25297	8.23757	8.23757	6.41548	7.50211	7.11376	7.11376	1.12381
LOC_Os03g02800	12915		R5_c03_10303_F	0.00458064	5.92011	7.16425	6.7696	6.7696	7.13097	8.55535	7.87318	7.87318	-1.10358
LOC_Os04g38720	22635	AK071020	R5_c04_17038_F	0.035837	11.6051	11.839	11.8249	11.8249	11.1027	11.586	11.3394	11.3394	0.485431
LOC_Os04g40140	38983	AK108082	R5_c04_17172_R	0.0183291	8.55017	9.20278	9.07766	9.07766	7.16479	7.28485	7.8445	7.28485	1.79281
LOC_Os05g10620	6026	AK242227	R5_c05_19575_R	0.0316668	8.87339	9.58521	10.5008	9.58521	7.9947	8.01835	8.81856	8.01835	1.56686
LOC_Os05g48850	18218	AK100983	R5_c05_22023_F	0.0033936	9.68362	10.1948	10.6994	10.1948	10.4897	11.1006	11.4409	11.1006	-0.905717
LOC_Os06g01480	21635	AK069423	R5_c06_22330_R	0.00626513	3.82166	5.28708	4.39902	4.39902	5.37714	7.07476	5.75555	5.75555	-1.35653
LOC_Os06g04090	3882	AK119784	R5_c06_22541_R	0.00486797	11.5202	10.9964	11.3996	11.3996	11.9162	11.307	11.7663	11.7663	-0.366693
LOC_Os07g04560	42776		R5_c07_26154_F	0.0163153	5.63724	5.08036	6.38912	5.63724	6.32448	6.02953	7.47685	6.32448	-0.687237
LOC_Os08g02160	1089		R5_c08_29400_F	0.0261822	9.51229	10.3667	10.1126	10.1126	9.74507	10.5015	10.2752	10.2752	-0.162531
LOC_Os08g02300	18741	AK109860	R5_c08_29413_F	0.0154703	7.85589	8.38499	9.21288	8.38499	8.34695	9.05286	9.66035	9.05286	-0.667869
LOC_Os08g42400	15438	AK068776	R5_c08_32102_F	0.0108584	13.5999	13.9254	14.2566	13.9254	13.9581	14.1996	14.6526	14.1996	-0.27415
LOC_Os09g32040	40562	AK099237	R5_c09_34313_R	0.0338418	10.2825	10.4383	10.8252	10.4383	10.143	10.1691	10.6345	10.1691	0.269215
LOC_Os09g38010	12837		R5_c09_34748_F	0.0378506	3.98228	6.33481	6.05311	6.05311	6.32981	8.18697	7.17687	7.17687	-1.12376
LOC_Os10g33760	35910	AK119558	R5_c10_36756_F	0.0382382	9.93863	9.83234	10.3024	9.93863	10.1188	10.1776	10.5206	10.1776	-0.238999
LOC_Os10g38834	4263	AK106313	R5_c10_37162_F	0.0115258	3.83334	4.45283	5.39007	4.45283	3.23488	3.75497	4.91353	3.75497	0.697859
LOC_Os11g03310	15648		R5_c11_37734_F	0.00269895	8.57166	9.59265	9.99873	9.59265	7.09182	7.93398	8.22606	7.93398	1.65868
LOC_Os11g03370	21934	AK067922	R5_c11_37737_F	0.0327556	9.18434	9.89309	10.8938	9.89309	7.44959	7.94551	7.81077	7.81077	2.08232
LOC_Os11g05614	4476	AK106277	R5_c11_37946_F	0.017813	8.87444	9.83275	9.73702	9.73702	7.46863	8.25261	8.75864	8.25261	1.48441
LOC_Os11g45950	11753		R5_c11_40517_R	0.0436519	4.25726	5.35734	3.5272	4.25726	1.75588	2.58163	2.27851	2.27851	1.97874
LOC_Os12g03050	29850		R5_c12_40828_F	0.0116994	9.04485	10.6094	10.9211	10.6094	7.56494	8.60073	8.76478	8.60073	2.00865
RTYV
NAC locus	ID	GB_ACC	Probe name	Adj p value	V1	V2	V3	Median	C1	C2	C3	Median	Fold
LOC_Os01g09550	21052	AK121339	R5_c01_00741_R	0.0238836	7.04753	7.80892	8.13533	7.80892	7.36481	8.19923	8.67493	8.19923	-0.390306
LOC_Os01g64310	40725	AK071274	R5_c01_04705_F	0.0356475	9.35136	9.37	9.58442	9.37	9.65398	9.79008	10.1806	9.79008	-0.420075
LOC_Os01g66490	2997	AK102902	R5_c01_04913_F	0.0102916	7.85016	8.87405	9.02329	8.87405	8.25852	9.19844	9.48817	9.19844	-0.324383
LOC_Os03g01870	35564	AK070416	R5_c03_10214_F	0.0470495	8.71686	10.3463	10.8705	10.3463	8.16109	9.63977	9.71032	9.63977	0.706575
LOC_Os04g59470	28945		R5_c04_18830_R	0.0028108	3.934	5.31801	5.0766	5.0766	4.72684	5.99969	5.88789	5.88789	-0.811284
LOC_Os05g34600	45202		R5_c05_20957_R	0.0121958	10.3039	10.2048	10.6599	10.3039	10.6757	10.5056	10.9133	10.6757	-0.371796
LOC_Os06g51070	5753		R5_c06_25816_R	0.00660059	10.9188	11.7758	12.3723	11.7758	10.1494	10.9317	11.3613	10.9317	0.844089
LOC_Os07g27330	9653	AK101301	R5_c07_27516_R	0.0135453	1.30773	1.61859	1.35857	1.35857	2.32593	2.30348	2.33695	2.32593	-0.967363
LOC_Os08g01330	28667	AK110611	R5_c08_29321_R	0.0355395	7.60201	6.8575	7.23502	7.23502	8.8901	9.45492	9.20448	9.20448	-1.96945
LOC_Os08g42400	15438	AK068776	R5_c08_32102_F	0.0447173	13.4038	14.4465	14.5003	14.4465	13.6861	14.8015	14.657	14.657	-0.210454
LOC_Os12g05990	409	AK109534	R5_c12_41071_F	0.00584461	5.02803	6.37766	6.53104	6.37766	4.56824	6.02441	6.09967	6.02441	0.35325
Note:
P value	<0.05	Significant value shown
V	Treatment
C	Control
Fold change in ratio
