# Supplementary material for: NAC transcription factor family genes are differentially expressed in rice during infections with Rice dwarf virus, Rice black-streaked dwarf virus, Rice grassy stunt virus, Rice ragged stunt virus, and Rice transitory yellowing virus
Source: Front Plant Sci. 2015 Sep 9;6:676. doi: 10.3389/fpls.2015.00676 (PMC4563162; doi:10.3389/fpls.2015.00676)
Supplement: Supplementary file 6 [file Table4.XLSX]

## Sheet: Sheet1
Table S4. Number of cis element in the promoter region of the selected gene of the NAC transcription factor family.
Cis-element	Os11g03370	Os11g03310	Os12g03050	Os01g66120	Os05g34830	Os06g15690	Os10g27360	Os03g21060	Os04g40140	Os05g10620	Os10g42130
MYBCORE	3	3	3	2	1	2	3	5	2	11	7
MYCATRD22	5	2	2		1	1	3	2	2	1	2
PYRIMIDINEBOXOSRAMY1A	3	4	5	3	3	2	3	4		1	1
MYB1AT	3	2	4	2	1	2	2	4	1	2	1
MYCATERD1	5	2	2		1	1	3	2	2	1	2
POLASIG1	4	23	3	4	2	2	1	1	7	4	8
SITEIIATCYTC	2	2		4		5	5	1	1		5
CAATmotifI	1		1	1	2	1				3	1
PBF		6	4	4	1		1	2	1	2	3
POLASIG2		7	4	2				1	4	1	5
ACGTABREMOTIFA2OSEM	1		1	3	2	1	3			1
AACAmotifI		2	2		2	2	2				2
TATABOXOSPAL		2	1	2		1	1	1	1		4
GARE1OSREP1										4
TATAboxIII										2
ABREmotif				3			4		1		1
DOF3											1
MYBGAHV			2			1					1
P-box											1
TATAboxII				1							2
MYB2AT										1	1
TATAboxIV										1	1
HSE-gaptype			1
ABREOSRAB21				2			1
G-box-like				10	4	2	4		2
RNFG1OS	1	1	1	1
TATC-box				1
